# Supplementary material for: Hydrogen-rich water supplementation promotes muscle recovery after two strenuous training sessions performed on the same day in elite fin swimmers: randomized, double-blind, placebo-controlled, crossover trial
Source: Front Physiol. 2024 Apr 12;15:1321160. doi: 10.3389/fphys.2024.1321160 (PMC11046232; doi:10.3389/fphys.2024.1321160)
Supplement: Supplementary file 1 [file DataSheet1.XLSX]

## Sheet: Participants
Participant	Sex	Age	Body mass	Body height	Body fat	VO2max	First water
		(years)	(kg)	(cm)	(%)	(ml/kg/min)
Participant 1	Male	18.2	69.3	183.6	7.7	52.4	HRW
Participant 2	Male	18	82.6	190.5	14.6	54.3	Pla
Participant 3	Male	20.8	90.1	191.5	17.2	50.3	Pla
Participant 4	Male	18.4	71.3	171	8.8	51.8	HRW
Participant 5	Female	29.7	58.3	161.5	21.2	47.7	HRW
Participant 6	Female	17.1	60	164.5	24.6	41.2	Pla
Participant 7	Female	28.2	71.3	170.1	20.9	48.6	HRW
Participant 8	Female	21.5	68.2	168.5	21.6	46.4	Pla
Participant 9	Female	18	63.8	167	21.5	45.5	Pla
Participant 10	Female	18.3	61.8	167	22.4	44.8	HRW
Participant 11	Female	17.3	47.4	151.2	20.3	43.5	HRW
Participant 12	Female	21.8	62.4	163.5	23.7	42.6	Pla

## Sheet: CK
Participant	Testing	Phase	CK
			(U/L)
Participant 1	Testing 1	IA	103
		MS + 5 h	280
		AS + 12 h	104
		AS + 24 h	153
	Testing 2	IA	143
		MS + 5 h	216
		AS + 12 h	151
		AS + 24 h	154
Participant 2	Testing 1	IA	126
		MS + 5 h	152
		AS + 12 h	232
		AS + 24 h	123
	Testing 2	IA	146
		MS + 5 h	187
		AS + 12 h	155
		AS + 24 h	131
Participant 3	Testing 1	IA	369
		MS + 5 h	374
		AS + 12 h	355
		AS + 24 h	282
	Testing 2	IA	259
		MS + 5 h	317
		AS + 12 h	233
		AS + 24 h	274
Participant 4	Testing 1	IA	108
		MS + 5 h	116
		AS + 12 h	127
		AS + 24 h	115
	Testing 2	IA	121
		MS + 5 h	246
		AS + 12 h	130
		AS + 24 h	157
Participant 5	Testing 1	IA	144
		MS + 5 h	139
		AS + 12 h	115
		AS + 24 h	118
	Testing 2	IA	104
		MS + 5 h	130
		AS + 12 h	122
		AS + 24 h	128
Participant 6	Testing 1	IA	170
		MS + 5 h	205
		AS + 12 h	166
		AS + 24 h	79.5
	Testing 2	IA	98
		MS + 5 h	146
		AS + 12 h	40.7
		AS + 24 h	68.1
Participant 7	Testing 1	IA	138
		MS + 5 h	236
		AS + 12 h	139
		AS + 24 h	146
	Testing 2	IA	121
		MS + 5 h	175
		AS + 12 h	152
		AS + 24 h	116
Participant 8	Testing 1	IA	118
		MS + 5 h	179
		AS + 12 h	186
		AS + 24 h	242
	Testing 2	IA	141
		MS + 5 h	221
		AS + 12 h	193
		AS + 24 h	184
Participant 9	Testing 1	IA	208
		MS + 5 h	190
		AS + 12 h	222
		AS + 24 h	198
	Testing 2	IA	229
		MS + 5 h	280
		AS + 12 h	229
		AS + 24 h	209
Participant 10	Testing 1	IA	176
		MS + 5 h	148
		AS + 12 h	264
		AS + 24 h	194
	Testing 2	IA	111
		MS + 5 h	269
		AS + 12 h	229
		AS + 24 h	291
Participant 11	Testing 1	IA	181
		MS + 5 h	166
		AS + 12 h	149
		AS + 24 h	137
	Testing 2	IA	144
		MS + 5 h	202
		AS + 12 h	177
		AS + 24 h	172
Participant 12	Testing 1	IA	142
		MS + 5 h	179
		AS + 12 h	152
		AS + 24 h	162
	Testing 2	IA	137
		MS + 5 h	179
		AS + 12 h	123
		AS + 24 h	129

## Sheet: VAS
Participant	Testing	Phase	VAS
			(mm)
Participant 1	Testing 1	IA	18
		MS + 30 min	60
		MS + 5 h	52
		AS + 30 min	60
		AS + 12 h	38
		AS + 24 h	27
	Testing 2	IA	32
		MS + 30 min	77
		MS + 5 h	47
		AS + 30 min	40
		AS + 12 h	31
		AS + 24 h	19
Participant 2	Testing 1	IA	32
		MS + 30 min	65
		MS + 5 h	59
		AS + 30 min	56
		AS + 12 h	41
		AS + 24 h	33
	Testing 2	IA	22
		MS + 30 min	67
		MS + 5 h	51
		AS + 30 min	52
		AS + 12 h	35
		AS + 24 h	33
Participant 3	Testing 1	IA	19
		MS + 30 min	27
		MS + 5 h	16
		AS + 30 min	20
		AS + 12 h	11
		AS + 24 h	10
	Testing 2	IA	14
		MS + 30 min	13
		MS + 5 h	13
		AS + 30 min	13
		AS + 12 h	13
		AS + 24 h	9
Participant 4	Testing 1	IA	16
		MS + 30 min	61
		MS + 5 h	39
		AS + 30 min	36
		AS + 12 h	25
		AS + 24 h	24
	Testing 2	IA	11
		MS + 30 min	40
		MS + 5 h	29
		AS + 30 min	32
		AS + 12 h	44
		AS + 24 h	32
Participant 5	Testing 1	IA	31
		MS + 30 min	61
		MS + 5 h	55
		AS + 30 min	48
		AS + 12 h	49
		AS + 24 h	41
	Testing 2	IA	30
		MS + 30 min	41
		MS + 5 h	69
		AS + 30 min	46
		AS + 12 h	45
		AS + 24 h	42
Participant 6	Testing 1	IA	38
		MS + 30 min	63
		MS + 5 h	44
		AS + 30 min	37
		AS + 12 h	40
		AS + 24 h	29
	Testing 2	IA	26
		MS + 30 min	64
		MS + 5 h	40
		AS + 30 min	42
		AS + 12 h	33
		AS + 24 h	26
Participant 7	Testing 1	IA	22
		MS + 30 min	39
		MS + 5 h	40
		AS + 30 min	51
		AS + 12 h	25
		AS + 24 h	31
	Testing 2	IA	25
		MS + 30 min	59
		MS + 5 h	44
		AS + 30 min	34
		AS + 12 h	46
		AS + 24 h	26
Participant 8	Testing 1	IA	15
		MS + 30 min	35
		MS + 5 h	41
		AS + 30 min	41
		AS + 12 h	40
		AS + 24 h	21
	Testing 2	IA	9
		MS + 30 min	57
		MS + 5 h	51
		AS + 30 min	18
		AS + 12 h	15
		AS + 24 h	14
Participant 9	Testing 1	IA	25
		MS + 30 min	85
		MS + 5 h	72
		AS + 30 min	85
		AS + 12 h	60
		AS + 24 h	31
	Testing 2	IA	29
		MS + 30 min	89
		MS + 5 h	57
		AS + 30 min	77
		AS + 12 h	39
		AS + 24 h	39
Participant 10	Testing 1	IA	46
		MS + 30 min	58
		MS + 5 h	37
		AS + 30 min	58
		AS + 12 h	42
		AS + 24 h	42
	Testing 2	IA	33
		MS + 30 min	53
		MS + 5 h	43
		AS + 30 min	53
		AS + 12 h	48
		AS + 24 h	42
Participant 11	Testing 1	IA	19
		MS + 30 min	56
		MS + 5 h	53
		AS + 30 min	66
		AS + 12 h	50
		AS + 24 h	37
	Testing 2	IA	26
		MS + 30 min	49
		MS + 5 h	47
		AS + 30 min	51
		AS + 12 h	52
		AS + 24 h	35
Participant 12	Testing 1	IA	37
		MS + 30 min	53
		MS + 5 h	55
		AS + 30 min	60
		AS + 12 h	41
		AS + 24 h	24
	Testing 2	IA	23
		MS + 30 min	51
		MS + 5 h	48
		AS + 30 min	60
		AS + 12 h	46
		AS + 24 h	26

## Sheet: CMJ
Participant	Testing	Phase	CMJ1	CMJ2	CMJ3
			(cm)	(cm)	(cm)
Participant 1	Testing 1	IA	34.63	34.44	35.26
		MS + 30 min	31.62	30.15	31.13
		MS + 5 h	34.92	35.6	34.74
		AS + 30 min	34.43	34.78	34.56
		AS + 12 h	35.01	35.33	34.5
		AS + 24 h	36.45	36.84	36.17
	Testing 2	IA	32.13	31.97	33.21
		MS + 30 min	33.19	32.14	33.08
		MS + 5 h	34.78	34.94	34.53
		AS + 30 min	32.77	31.89	31.71
		AS + 12 h	34.85	33.58	34.36
		AS + 24 h	34.94	34.74	34.87
Participant 2	Testing 1	IA	32.75	31.53	33.74
		MS + 30 min	32.45	31.52	31.46
		MS + 5 h	33.03	32.69	33.4
		AS + 30 min	31.32	32.01	31.9
		AS + 12 h	30.54	30.75	30.29
		AS + 24 h	31.29	32.2	31.28
	Testing 2	IA	32	31.42	31.72
		MS + 30 min	30.12	30.54	30.16
		MS + 5 h	31.95	31.05	31.67
		AS + 30 min	31.9	31.25	31.89
		AS + 12 h	32.8	32.91	32.3
		AS + 24 h	31.9	31.54	31.67
Participant 3	Testing 1	IA	32.1	32.84	32.84
		MS + 30 min	30.07	31.44	29.18
		MS + 5 h	32.2	33.15	32.7
		AS + 30 min	31.27	31.29	30.87
		AS + 12 h	32.8	32.28	35.04
		AS + 24 h	34.13	32.62	33.26
	Testing 2	IA	31.92	31.76	31.93
		MS + 30 min	31.96	31.34	31.67
		MS + 5 h	33.25	33.76	34.41
		AS + 30 min	32.37	33.09	32.85
		AS + 12 h	33.88	33.44	33.26
		AS + 24 h	35.06	35.3	34.77
Participant 4	Testing 1	IA	41.72	42.55	41.69
		MS + 30 min	42.24	43.26	42.13
		MS + 5 h	43.02	44.2	43.42
		AS + 30 min	43.88	44.8	43.54
		AS + 12 h	43.5	43.12	42.61
		AS + 24 h	40.91	41.09	42.9
	Testing 2	IA	42.13	42.73	44.19
		MS + 30 min	42.58	43.57	42.88
		MS + 5 h	42.76	43.87	44.39
		AS + 30 min	43.05	43.37	43.87
		AS + 12 h	41.54	42.82	43.5
		AS + 24 h	43.27	44.33	43.97
Participant 5	Testing 1	IA	24.86	25.3	25.72
		MS + 30 min	24.16	24.17	24.33
		MS + 5 h	25.37	25.83	25.83
		AS + 30 min	24.34	24.74	23.3
		AS + 12 h	24.59	24.56	23.58
		AS + 24 h	25.55	25.21	25.96
	Testing 2	IA	24.42	24.38	24.25
		MS + 30 min	24.4	25.1	24.86
		MS + 5 h	24.88	25.36	24.94
		AS + 30 min	24.85	25.27	25.63
		AS + 12 h	23.07	23.91	23.65
		AS + 24 h	24.98	25.05	25.1
Participant 6	Testing 1	IA	23.78	21.98	22.49
		MS + 30 min	21.76	21.36	21.53
		MS + 5 h	22.57	23.27	23.89
		AS + 30 min	22.92	22.48	22.57
		AS + 12 h	22.89	22.81	21.94
		AS + 24 h	22.73	23.08	23.46
	Testing 2	IA	23.12	23.91	24.36
		MS + 30 min	22.53	22.75	22.63
		MS + 5 h	24.64	24.08	24.22
		AS + 30 min	27	25.87	26.13
		AS + 12 h	24.81	25.4	23.97
		AS + 24 h	24.59	24.33	23.88
Participant 7	Testing 1	IA	35.99	35.93	35.75
		MS + 30 min	33.11	32.67	33.93
		MS + 5 h	35.83	36.04	36.77
		AS + 30 min	35.34	36.1	35.85
		AS + 12 h	34.81	34.94	35.06
		AS + 24 h	35.62	35.88	35.1
	Testing 2	IA	37.17	36.91	37.14
		MS + 30 min	34.76	35.79	34.26
		MS + 5 h	35.14	34.5	36.04
		AS + 30 min	34.4	34.58	36.04
		AS + 12 h	34.19	35.03	35.13
		AS + 24 h	34.99	35.64	35.09
Participant 8	Testing 1	IA	28.5	28.49	27.56
		MS + 30 min	27.85	26.52	27.4
		MS + 5 h	27.64	27.47	27.77
		AS + 30 min	27.09	26.85	27.56
		AS + 12 h	26.25	25.43	24.98
		AS + 24 h	26.36	25.61	26.53
	Testing 2	IA	27.31	26.86	26.72
		MS + 30 min	27.51	27.74	27.77
		MS + 5 h	28.15	29.13	29.37
		AS + 30 min	28.55	28.18	28.76
		AS + 12 h	27.74	27.25	28.75
		AS + 24 h	28.99	29.25	28.85
Participant 9	Testing 1	IA	29.72	27.16	29.94
		MS + 30 min	26.75	26.27	26.96
		MS + 5 h	29.75	30.01	28.37
		AS + 30 min	27.69	27.4	27.35
		AS + 12 h	31.11	30.47	30.66
		AS + 24 h	29.4	29.41	29.36
	Testing 2	IA	30.05	29.11	29.11
		MS + 30 min	26.87	26.43	26.54
		MS + 5 h	29.21	29.28	28.59
		AS + 30 min	28.88	28.96	29.24
		AS + 12 h	29.93	30.81	30.75
		AS + 24 h	29.97	32.16	31.32
Participant 10	Testing 1	IA	29.82	30.47	29.52
		MS + 30 min	26.44	27.31	26.18
		MS + 5 h	30.62	29.5	29.25
		AS + 30 min	29.27	28.73	28.87
		AS + 12 h	29.64	29.8	29.54
		AS + 24 h	28.93	29.5	29.57
	Testing 2	IA	28.79	29.72	28.87
		MS + 30 min	26.47	25.89	25.51
		MS + 5 h	26.49	25.61	25.82
		AS + 30 min	26.55	26.31	26.55
		AS + 12 h	26.87	27.35	26.24
		AS + 24 h	26.21	26.04	26.85
Participant 11	Testing 1	IA	28.85	28.81	28.53
		MS + 30 min	27.06	27.75	28.05
		MS + 5 h	29.83	29.06	29.25
		AS + 30 min	28.73	28.68	28.81
		AS + 12 h	28.59	28.81	28.31
		AS + 24 h	28.5	28.86	29.37
	Testing 2	IA	27.42	27.58	27.75
		MS + 30 min	27.06	27.1	27.17
		MS + 5 h	28.57	27.95	29.15
		AS + 30 min	28.97	28.21	28.3
		AS + 12 h	28.41	28.18	27.77
		AS + 24 h	29.42	29.38	28.68
Participant 12	Testing 1	IA	26.02	25.39	26.13
		MS + 30 min	23.83	23.26	23.68
		MS + 5 h	25.34	26	26.11
		AS + 30 min	25.08	24.54	25.55
		AS + 12 h	24.58	24.67	24.82
		AS + 24 h	24.94	25.3	25.57
	Testing 2	IA	23.57	23.99	23.9
		MS + 30 min	22.36	21.87	22.08
		MS + 5 h	23.52	23.07	24.06
		AS + 30 min	23.42	23.45	23.74
		AS + 12 h	24.51	23.73	24.26
		AS + 24 h	25.73	24.97	25.77
